# Supplementary material for: Yolk steroids in great tit Parus major eggs: variation and covariation between hormones and with environmental and parental factors
Source: Behav Ecol Sociobiol. 2016 Apr 20;70:843–56. doi: 10.1007/s00265-016-2107-1 (PMC4859857; doi:10.1007/s00265-016-2107-1)
Supplement: Supplementary file 2 — (XLSX 60 kb) [file 265_2016_2107_MOESM2_ESM.xlsx]

## Sheet: Cover sheet
Online Resource 2 Dataset analysed
Yolk steroids in great tit Parus major eggs: variation and covariation between hormones and with environmental and parental factors
Behavioral Ecology & Sociobiology
C.M.Lessells (1) • S.Ruuskanen (1,2) • H.Schwabl (3)
(1) Department of Animal Ecology, Netherlands Institute of Ecology (NIOO-KNAW), The Netherlands
(2) Department of Biology, University of Turku, Finland
(3) Center for Reproductive Biology, School of Biological Sciences, Washington State University, USA
Corresponding author: k.lessells@nioo.knaw.nl
Variable name	Description of variable [units]
nestno	nest no.
eggno	egg no.
eggabc	eggs found in a nerst on the same day were given a letter in addition to an egg number to distinguish them
cs	clutch size
eggno2	(egg no.) squared
reveggno	reverse egg number: 1 is the last egg, 2 the penultimate egg, etc
meggno	the mean egg number of the eggs in the clutch
ceggno	individual egg number, centered by subracting the clutch mean egg nummber (ie ceggno = eggno - meggno)
peggno	proportional egg number. Position in the laying sequence is linearly rescaled from 0 (1st egg) to 1 (last egg in the clutch)
peggno2	(proportional egg no.) squared
first	= 1 for the first egg in a clutch, = 0 for the other eggs
last	= 1 for the last egg in a clutch, = 0 for the other eggs
aprild	laying date of the individual egg (values are April dates; ie 1 = 1 April)
ldate	laying date of the first egg in the clutch (values are April dates; ie 1 = 1 April)
incdelay	incubation delay (day last egg of the clutch laid - day full incubation of the clutch started) [d]
andro	A4 [pg/mg yolk]
mandro	mean A4 of eggs in the clutch
candro	centered A4 (ie A4 in individual egg - clutch mean A4)
a	log(A4)
mandro	mean log(A4) of eggs in the clutch
candro	centered log(A4) (ie log(A4) in individual egg - clutch mean log(A4))
testo	T [pg/mg yolk]
mtesto	mean T of eggs in the clutch
ctesto	centered T (ie T in individual egg - clutch mean T)
testo	log(T)
mtesto	mean log(T) of eggs in the clutch
ctesto	centered log(T) (ie log(T) in individual egg - clutch mean log(T))
dihyd	DHT [pg/mg yolk]
mdihyd	mean DHT of eggs in the clutch
cdihyd	centered DHT (ie DHT in individual egg - clutch mean DHT)
estra	E2 [pg/mg yolk]
mestra	mean E2 of eggs in the clutch
cestra	centered E2 (ie E2 in individual egg - clutch mean E2)
e	log(E2)
me	mean log(E2) of eggs in the clutch
ce	centered log(E2) (ie log(E2) in individual egg - clutch mean log(E2))
corti	CORT [pg/mg yolk]
mcorti	mean CORT of eggs in the clutch
ccorti	centered CORT (ie CORT in individual egg - clutch mean CORT)
c	log(CORT)
mcorti	mean log(CORT) of eggs in the clutch
ccorti	centered log(CORT) (ie log(CORT) in individual egg - clutch mean log(CORT))
y	yolk mass [g]
my	mean yolk mass of eggs in the clutch
cy	centered yolk mass (ie yolk mass in individual egg - clutch mean yolk mass)
w	egg mass [g]
mw	mean egg mass of eggs in the clutch
cw	centered egg mass (ie egg mass in individual egg - clutch mean egg mass)
sh	dry shell mass [g]
msh	mean dry shell mass of eggs in the clutch
csh	centered dry shell mass (ie dry shell mass in individual egg - clutch mean dry shell mass)
wh	albumen mass [g]
mwh	mean albumen mass of eggs in the clutch
cwh	centered albumen mass (ie albumen mass in individual egg - clutch mean albumen mass)
geml1	average temperature on the day preceding laying of the egg (NB: 'days' are midnight to midnight) [⁰C]
mgeml1	mean (average temperature on the day preceding laying of the egg) of eggs in the clutch
cgeml1	centered average temperature on the day preceding laying of the egg (ie mean(average temperature on the day preceding laying of the egg) of an individual egg - clutch mean(average temperature on the day preceding laying of the egg))
gem3	average temperature on the 3 days preceding laying of the egg [⁰C]
mgem3	mean(average temperature on the 3 days preceding laying of the egg) of eggs in the clutch
cgem3	centered average temperature on the 3 days preceding laying of the egg (ie average temperature on the 3 days preceding laying of the egg of the individual egg - clutch mean(average temperature on the 3 days preceding laying of the egg))
magecat	age of male parent (1 = ~1 yr old; 2 = older)
fagecat	age of female parent (1 = ~1 yr old; 2 = older)
mtars	tarsus length of male parent [mm]
ftars	tarsus length of male parent [mm]

## Sheet: Data
nestno	eggno	eggabc	cs	eggno2	reveggno	meggno	ceggno	peggno	peggno2	first	last	aprild	ldate	incdelay	andro	mandro	candro	a	ma	ca	testo	mtesto	ctesto	t	mt	ct	dihyd	mdihyd	cdihyd	estra	mestra	cestra	e	me	ce	corti	mcorti	ccorti	c	mc	cc	y	my	cy	w	mw	cw	sh	msh
2	1		8	1	8	4.5	-3.5	0	0	1	0	21	21	0	19.1785	14.4135	4.765	2.95379	2.65173	0.30206	7.62407	5.02384	2.60022	2.03131	1.58491	0.4464	15.3853	14.9994	0.38592	1.12452	0.75771	0.36681	0.11735	-0.31543	0.43279	0.82368	0.91392	-0.09024	-0.19398	-0.09393	-0.10005	0.261	0.27613	-0.01513	1.503	1.5675	-0.0645	0.0948	0.09761
2	2		8	4	7	4.5	-2.5	0.14286	0.02041	0	0	22	21	0	17.9818	14.4135	3.56831	2.88936	2.65173	0.23763	6.76141	5.02384	1.73757	1.91123	1.58491	0.32632	18.3101	14.9994	3.31074	1.10642	0.75771	0.34871	0.10113	-0.31543	0.41656	0.97956	0.91392	0.06564	-0.02065	-0.09393	0.07328	0.277	0.27613	0.00088	1.57	1.5675	0.0025	0.0971	0.09761
2	3		8	9	6	4.5	-1.5	0.28571	0.08163	0	0	23	21	0	11.3387	14.4135	-3.07476	2.42822	2.65173	-0.2235	4.07869	5.02384	-0.94516	1.40577	1.58491	-0.17914	12.7109	14.9994	-2.28848	0.69324	0.75771	-0.06447	-0.36638	-0.31543	-0.05095	0.87879	0.91392	-0.03513	-0.12921	-0.09393	-0.03528	0.273	0.27613	-0.00312	1.578	1.5675	0.0105	0.0962	0.09761
2	4		8	16	5	4.5	-0.5	0.42857	0.18367	0	0	24	21	0	13.4844	14.4135	-0.92911	2.60153	2.65173	-0.05019	3.989	5.02384	-1.03485	1.38354	1.58491	-0.20137	12.9636	14.9994	-2.03578	0.65356	0.75771	-0.10414	-0.42532	-0.31543	-0.10988	0.98943	0.91392	0.07552	-0.01062	-0.09393	0.08331	0.284	0.27613	0.00787	1.587	1.5675	0.0195	0.098	0.09761
2	5		8	25	4	4.5	0.5	0.57143	0.32653	0	0	25	21	0	15.3519	14.4135	0.93836	2.73124	2.65173	0.07951	4.90545	5.02384	-0.1184	1.59035	1.58491	0.00544	14.9246	14.9994	-0.07479	0.66093	0.75771	-0.09678	-0.41411	-0.31543	-0.09868	1.01862	0.91392	0.1047	0.01845	-0.09393	0.11238	0.272	0.27613	-0.00412	1.587	1.5675	0.0195	0.0994	0.09761
2	6		8	36	3	4.5	1.5	0.71429	0.5102	0	0	26	21	0	12.2957	14.4135	-2.11778	2.50925	2.65173	-0.14248	4.07594	5.02384	-0.9479	1.4051	1.58491	-0.17981	19.1578	14.9994	4.15837	0.56374	0.75771	-0.19397	-0.57316	-0.31543	-0.25773	0.8623	0.91392	-0.05162	-0.14815	-0.09393	-0.05422	0.272	0.27613	-0.00412	1.58	1.5675	0.0125	0.0954	0.09761
2	7		8	49	2	4.5	2.5	0.85714	0.73469	0	0	27	21	0	13.6961	14.4135	-0.71734	2.61711	2.65173	-0.03461	4.53276	5.02384	-0.49108	1.51133	1.58491	-0.07358	13.206	14.9994	-1.79339	0.50848	0.75771	-0.24922	-0.67632	-0.31543	-0.36089	0.78987	0.91392	-0.12405	-0.23589	-0.09393	-0.14196	0.284	0.27613	0.00787	1.597	1.5675	0.0295	0.1022	0.09761
2	8		8	64	1	4.5	3.5	1	1	0	1	28	21	0	11.9808	14.4135	-2.43268	2.48331	2.65173	-0.16842	4.22344	5.02384	-0.8004	1.44065	1.58491	-0.14426	13.3368	14.9994	-1.66259	0.75078	0.75771	-0.00693	-0.28665	-0.31543	0.02878	0.9691	0.91392	0.05518	-0.03139	-0.09393	0.06254	0.286	0.27613	0.00987	1.538	1.5675	-0.0295	0.0978	0.09761
37	1		11	1	11	6	-5	0	0	1	0	25	25	-2	44.181	39.0823	5.09872	3.78829	3.64471	0.14359	27.2809	9.75771	17.5231	3.30619	2.13376	1.17243	14.0014	12.5868	1.41458	4.79101	1.63299	3.15801	1.56674	0.3047	1.26204	0.94673	1.24374	-0.29701	-0.05474	0.1903	-0.24504	0.268	0.29991	-0.03191	1.377	1.54155	-0.16455	0.0859	0.09655
37	2		11	4	10	6	-4	0.1	0.01	0	0	26	25	-2	45.0203	39.0823	5.93801	3.80711	3.64471	0.1624	6.52463	9.75771	-3.23307	1.87558	2.13376	-0.25817	14.3336	12.5868	1.74677	1.06917	1.63299	-0.56383	0.06688	0.3047	-0.23781	1.02918	1.24374	-0.21456	0.02877	0.1903	-0.16153	0.29	0.29991	-0.00991	1.498	1.54155	-0.04355	0.0959	0.09655
37	3		11	9	9	6	-3	0.2	0.04	0	0	27	25	-2	30.8693	39.0823	-8.21299	3.42976	3.64471	-0.21495	5.02676	9.75771	-4.73095	1.61478	2.13376	-0.51898	13.3821	12.5868	0.7953	0.83459	1.63299	-0.7984	-0.18081	0.3047	-0.48551	1.00256	1.24374	-0.24118	0.00256	0.1903	-0.18774	0.309	0.29991	0.00909	1.57	1.54155	0.02845	0.0964	0.09655
37	4		11	16	8	6	-2	0.3	0.09	0	0	28	25	-2	46.9055	39.0823	7.8233	3.84814	3.64471	0.20343	6.98814	9.75771	-2.76957	1.94421	2.13376	-0.18954	13.3507	12.5868	0.7639	1.08266	1.63299	-0.55034	0.07942	0.3047	-0.22528	1.70474	1.24374	0.46099	0.53341	0.1903	0.34311	0.315	0.29991	0.01509	1.557	1.54155	0.01545	0.0957	0.09655
37	5		11	25	7	6	-1	0.4	0.16	0	0	29	25	-2	32.6143	39.0823	-6.46791	3.48475	3.64471	-0.15996	6.30721	9.75771	-3.45049	1.84169	2.13376	-0.29206	10.48	12.5868	-2.10683	1.39955	1.63299	-0.23344	0.33615	0.3047	0.03145	1.31686	1.24374	0.07312	0.27525	0.1903	0.08495	0.317	0.29991	0.01709	1.556	1.54155	0.01445	0.0967	0.09655
37	6		11	36	6	6	0	0.5	0.25	0	0	30	25	-2	44.8231	39.0823	5.74083	3.80272	3.64471	0.15802	7.86557	9.75771	-1.89214	2.06249	2.13376	-0.07126	12.6402	12.5868	0.05334	1.43906	1.63299	-0.19393	0.36399	0.3047	0.05929	1.37515	1.24374	0.13141	0.31857	0.1903	0.12827	0.317	0.29991	0.01709	1.619	1.54155	0.07745	0.0982	0.09655
37	7		11	49	5	6	1	0.6	0.36	0	0	31	25	-2	45.6268	39.0823	6.54456	3.8205	3.64471	0.17579	8.72531	9.75771	-1.0324	2.16623	2.13376	0.03247	12.625	12.5868	0.03814	1.46378	1.63299	-0.16922	0.38102	0.3047	0.07632	1.68157	1.24374	0.43783	0.51973	0.1903	0.32943	0.318	0.29991	0.01809	1.582	1.54155	0.04045	0.0974	0.09655
37	8		11	64	4	6	2	0.7	0.49	0	0	32	25	-2	31.8047	39.0823	-7.27749	3.45962	3.64471	-0.18509	7.93482	9.75771	-1.82289	2.07126	2.13376	-0.0625	15.749	12.5868	3.16214	0.86194	1.63299	-0.77106	-0.14857	0.3047	-0.45327	1.61205	1.24374	0.3683	0.4775	0.1903	0.28721	0.33	0.29991	0.03009	1.623	1.54155	0.08145	0.0985	0.09655
37	9		11	81	3	6	3	0.8	0.64	0	0	33	25	-2	44.1514	39.0823	5.06918	3.78763	3.64471	0.14292	4.89372	9.75771	-4.86399	1.58795	2.13376	-0.5458	13.4037	12.5868	0.81693	0.59755	1.63299	-1.03544	-0.51491	0.3047	-0.81961	1.09724	1.24374	-0.1465	0.0928	0.1903	-0.0975	0.283	0.29991	-0.01691	1.496	1.54155	-0.04555	0.0945	0.09655
37	10		11	100	2	6	4	0.9	0.81	0	0	34	25	-2	23.9184	39.0823	-15.1639	3.17465	3.64471	-0.47006	8.68662	9.75771	-1.07109	2.16178	2.13376	0.02803	10.8532	12.5868	-1.73362	1.30088	1.63299	-0.33211	0.26304	0.3047	-0.04166	0.84549	1.24374	-0.39826	-0.16784	0.1903	-0.35814	0.259	0.29991	-0.04091	1.467	1.54155	-0.07455	0.0967	0.09655
37	11		11	121	1	6	5	1	1	0	1	35	25	-2	39.9899	39.0823	0.90763	3.68863	3.64471	0.04392	17.1012	9.75771	7.34345	2.83915	2.13376	0.70539	7.63616	12.5868	-4.95066	3.12275	1.63299	1.48976	1.13871	0.3047	0.83402	1.06959	1.24374	-0.17415	0.06728	0.1903	-0.12302	0.293	0.29991	-0.00691	1.612	1.54155	0.07045	0.1062	0.09655
48	1		7	1	7	4	-3	0	0	1	0	12	12	0	17.6417	16.1453	1.49645	2.87027	2.73862	0.13164	5.39881	6.6295	-1.23069	1.68618	1.85107	-0.1649	17.8709	15.0802	2.79068	0.72416	1.0608	-0.33663	-0.32274	0.02854	-0.35128	0.80997	0.95402	-0.14405	-0.21075	-0.05589	-0.15487	0.345	0.32243	0.02257	1.915	1.87614	0.03886	0.119	0.11699
48	2		7	4	6	4	-2	0.16667	0.02778	0	0	14	12	0	10.3193	16.1453	-5.82599	2.33401	2.73862	-0.40461	4.95125	6.6295	-1.67825	1.59964	1.85107	-0.25143	13.4491	15.0802	-1.6311	1.11189	1.0608	0.0511	0.10606	0.02854	0.07752	0.89708	0.95402	-0.05694	-0.10861	-0.05589	-0.05272	0.325	0.32243	0.00257	1.815	1.87614	-0.06114	0.1194	0.11699
48	3		7	9	5	4	-1	0.33333	0.11111	0	0	15	12	0	21.6582	16.1453	5.51295	3.07538	2.73862	0.33676	8.54535	6.6295	1.91585	2.14539	1.85107	0.29431	14.1277	15.0802	-0.95257	1.41243	1.0608	0.35163	0.34531	0.02854	0.31677	1.13002	0.95402	0.17599	0.12223	-0.05589	0.17812	0.336	0.32243	0.01357	1.895	1.87614	0.01886	0.1173	0.11699
48	4		7	16	4	4	0	0.5	0.25	0	0	16	12	0	23.0648	16.1453	6.91954	3.13831	2.73862	0.39969	9.59924	6.6295	2.96974	2.26168	1.85107	0.41061	19.0576	15.0802	3.97737	1.34429	1.0608	0.28349	0.29586	0.02854	0.26732	1.06962	0.95402	0.1156	0.0673	-0.05589	0.12319	0.344	0.32243	0.02157	1.94	1.87614	0.06386	0.1182	0.11699
48	5		7	25	3	4	1	0.66667	0.44444	0	0	17	12	0	12.2603	16.1453	-3.88499	2.50636	2.73862	-0.23226	4.75021	6.6295	-1.87929	1.55819	1.85107	-0.29288	13.3101	15.0802	-1.77019	0.83701	1.0608	-0.22379	-0.17792	0.02854	-0.20646	1.06556	0.95402	0.11153	0.0635	-0.05589	0.11938	0.31	0.32243	-0.01243	1.867	1.87614	-0.00914	0.1152	0.11699
48	6		7	36	2	4	2	0.83333	0.69444	0	0	18	12	0	11.3513	16.1453	-4.79396	2.42933	2.73862	-0.30929	4.9688	6.6295	-1.6607	1.60318	1.85107	-0.2479	10.4992	15.0802	-4.58107	0.79412	1.0608	-0.26667	-0.23052	0.02854	-0.25906	0.92309	0.95402	-0.03093	-0.08003	-0.05589	-0.02414	0.29	0.32243	-0.03243	1.828	1.87614	-0.04814	0.1135	0.11699
48	7		7	49	1	4	3	1	1	0	1	19	12	0	16.7213	16.1453	0.576	2.81668	2.73862	0.07806	8.19283	6.6295	1.56334	2.10326	1.85107	0.25219	17.2471	15.0802	2.16688	1.20167	1.0608	0.14088	0.18372	0.02854	0.15518	0.78282	0.95402	-0.1712	-0.24485	-0.05589	-0.18896	0.307	0.32243	-0.01543	1.873	1.87614	-0.00314	0.1163	0.11699
53	1		7	1	7	4	-3	0	0	1	0	25	25	2	16.0949	20.4319	-4.33694	2.7785	3.00417	-0.22567	3.71068	6.9295	-3.21882	1.31121	1.89357	-0.58236	15.2502	15.1281	0.12212	0.7575	1.00606	-0.24856	-0.27773	-0.02291	-0.25483	0.66593	1.04185	-0.37592	-0.40657	0.0161	-0.42267	0.389	0.34171	0.04729	1.785	1.73143	0.05357	0.0949	0.09963
53	2		7	4	6	4	-2	0.16667	0.02778	0	0	26	25	2	18.8056	20.4319	-1.62621	2.93416	3.00417	-0.07001	4.84519	6.9295	-2.0843	1.57799	1.89357	-0.31558	11.5678	15.1281	-3.56037	0.81295	1.00606	-0.19311	-0.20708	-0.02291	-0.18418	0.94229	1.04185	-0.09956	-0.05944	0.0161	-0.07554	0.386	0.34171	0.04429	1.802	1.73143	0.07057	0.0978	0.09963
53	3		7	9	5	4	-1	0.33333	0.11111	0	0	27	25	2	18.9735	20.4319	-1.4584	2.94304	3.00417	-0.06113	6.62661	6.9295	-0.30289	1.89109	1.89357	-0.00248	15.3923	15.1281	0.26421	0.93861	1.00606	-0.06745	-0.06335	-0.02291	-0.04045	0.86646	1.04185	-0.17539	-0.14334	0.0161	-0.15944	0.36	0.34171	0.01829	1.757	1.73143	0.02557	0.0999	0.09963
53	4		7	16	4	4	0	0.5	0.25	0	0	28	25	2	24.9757	20.4319	4.54388	3.21791	3.00417	0.21374	7.97648	6.9295	1.04698	2.0765	1.89357	0.18293	13.8301	15.1281	-1.29802	1.18931	1.00606	0.18325	0.17337	-0.02291	0.19628	1.26055	1.04185	0.2187	0.23155	0.0161	0.21545	0.356	0.34171	0.01429	1.784	1.73143	0.05257	0.0975	0.09963
53	5		7	25	3	4	1	0.66667	0.44444	0	0	29	25	2	22.4583	20.4319	2.02644	3.11166	3.00417	0.10749	8.58085	6.9295	1.65135	2.14953	1.89357	0.25596	14.9599	15.1281	-0.16822	1.19084	1.00606	0.18478	0.17466	-0.02291	0.19757	1.06168	1.04185	0.01983	0.05985	0.0161	0.04375	0.295	0.34171	-0.04671	1.621	1.73143	-0.11043	0.0995	0.09963
53	6		7	36	2	4	2	0.83333	0.69444	0	0	30	25	2	17.1841	20.4319	-3.24771	2.84399	3.00417	-0.16018	7.86542	6.9295	0.93592	2.06248	1.89357	0.16891	16.1839	15.1281	1.05576	0.73238	1.00606	-0.27368	-0.31146	-0.02291	-0.28855	1.10902	1.04185	0.06717	0.10348	0.0161	0.08738	0.311	0.34171	-0.03071	1.704	1.73143	-0.02743	0.1023	0.09963
53	7		7	49	1	4	3	1	1	0	1	31	25	2	24.5308	20.4319	4.09894	3.19993	3.00417	0.19576	8.90126	6.9295	1.97176	2.18619	1.89357	0.29262	18.7127	15.1281	3.58452	1.42084	1.00606	0.41478	0.35125	-0.02291	0.37415	1.38702	1.04185	0.34517	0.32716	0.0161	0.31106	0.295	0.34171	-0.04671	1.667	1.73143	-0.06443	0.1055	0.09963
60	1		9	1	9	5	-4	0	0	1	0	21	21	0	12.887	16.2092	-3.32218	2.55622	2.7258	-0.16958	6.81352	5.80834	1.00518	1.91891	1.66264	0.25627	9.76848	11.2822	-1.51369	1.12636	1.06821	0.05814	0.11899	-0.15451	0.2735	0.68329	1.1863	-0.50301	-0.38084	0.1343	-0.51514	0.287	0.29567	-0.00867	1.601	1.67089	-0.06989	0.093	0.10003
60	2		9	4	8	5	-3	0.125	0.01563	0	0	22	21	0	8.1687	16.2092	-8.04048	2.10031	2.7258	-0.62549	5.13182	5.80834	-0.67651	1.63546	1.66264	-0.02718	16.8287	11.2822	5.54653	0.72918	1.06821	-0.33904	-0.31584	-0.15451	-0.16133	0.83783	1.1863	-0.34847	-0.17694	0.1343	-0.31123	0.287	0.29567	-0.00867	1.678	1.67089	0.00711	0.0972	0.10003
60	3		9	9	7	5	-2	0.25	0.0625	0	0	23	21	0	14.8685	16.2092	-1.34067	2.69925	2.7258	-0.02655	6.18878	5.80834	0.38044	1.82274	1.66264	0.16009	13.4911	11.2822	2.20894	0.91056	1.06821	-0.15766	-0.0937	-0.15451	0.06081	1.15863	1.1863	-0.02766	0.14724	0.1343	0.01294	0.324	0.29567	0.02833	1.673	1.67089	0.00211	0.1014	0.10003
60	4		9	16	6	5	-1	0.375	0.14063	0	0	24	21	0	14.8651	16.2092	-1.34412	2.69901	2.7258	-0.02679	7.28192	5.80834	1.47358	1.98539	1.66264	0.32275	9.45581	11.2822	-1.82636	1.31809	1.06821	0.24987	0.27618	-0.15451	0.43069	1.5059	1.1863	0.3196	0.40939	0.1343	0.2751	0.298	0.29567	0.00233	1.646	1.67089	-0.02489	0.0994	0.10003
60	5		9	25	5	5	0	0.5	0.25	0	0	25	21	0	18.5263	16.2092	2.31716	2.91919	2.7258	0.19339	10.9089	5.80834	5.1006	2.38958	1.66264	0.72694	7.6492	11.2822	-3.63298	3.2909	1.06821	2.22269	1.19116	-0.15451	1.34567	0.93794	1.1863	-0.24836	-0.06407	0.1343	-0.19837	0.284	0.29567	-0.01167	1.632	1.67089	-0.03889	0.0984	0.10003
60	6		9	36	4	5	1	0.625	0.39063	0	0	26	21	0	12.4122	16.2092	-3.79696	2.51868	2.7258	-0.20712	5.89585	5.80834	0.08751	1.77425	1.66264	0.11161	8.96378	11.2822	-2.31839	0.77258	1.06821	-0.29563	-0.25802	-0.15451	-0.10351	1.70419	1.1863	0.51789	0.53309	0.1343	0.39879	0.276	0.29567	-0.01967	1.624	1.67089	-0.04689	0.1054	0.10003
60	7		9	49	3	5	2	0.75	0.5625	0	0	27	21	0	13.092	16.2092	-3.11722	2.572	2.7258	-0.1538	1.92815	5.80834	-3.88019	0.65656	1.66264	-1.00608	10.5556	11.2822	-0.7266	0.3137	1.06821	-0.75451	-1.15931	-0.15451	-1.0048	1.21333	1.1863	0.02703	0.19337	0.1343	0.05907	0.297	0.29567	0.00133	1.734	1.67089	0.06311	0.1012	0.10003
60	8		9	64	2	5	3	0.875	0.76563	0	0	28	21	0	28.3532	16.2092	12.1441	3.34474	2.7258	0.61894	3.4509	5.80834	-2.35743	1.23864	1.66264	-0.42401	14.485	11.2822	3.20278	0.45188	1.06821	-0.61634	-0.79434	-0.15451	-0.63983	1.40584	1.1863	0.21954	0.34064	0.1343	0.20634	0.313	0.29567	0.01733	1.763	1.67089	0.09211	0.1033	0.10003
60	9		9	81	1	5	4	1	1	0	1	29	21	0	22.7096	16.2092	6.50043	3.12279	2.7258	0.39699	4.67515	5.80834	-1.13318	1.54226	1.66264	-0.12038	10.3419	11.2822	-0.94023	0.70068	1.06821	-0.36753	-0.35571	-0.15451	-0.2012	1.22973	1.1863	0.04343	0.2068	0.1343	0.0725	0.295	0.29567	-0.00067	1.687	1.67089	0.01611	0.101	0.10003
63	1		8	1	8	4.5	-3.5	0	0	1	0	20	20	-1	8.14192	7.88793	0.254	2.09703	2.05786	0.03916	1.22394	1.92043	-0.69649	0.20207	0.61899	-0.41692	13.0617	9.82492	3.23683	0.18466	0.34477	-0.16011	-1.68925	-1.09989	-0.58936							0.304	0.31175	-0.00775	1.594	1.64013	-0.04612	0.0883	0.0941
63	2		8	4	7	4.5	-2.5	0.14286	0.02041	0	0	21	20	-1	7.42392	7.88793	-0.464	2.00471	2.05786	-0.05316	1.89096	1.92043	-0.02946	0.63709	0.61899	0.0181	10.6977	9.82492	0.87276	0.36297	0.34477	0.0182	-1.01344	-1.09989	0.08644							0.309	0.31175	-0.00275	1.701	1.64013	0.06088	0.0971	0.0941
63	3		8	9	6	4.5	-1.5	0.28571	0.08163	0	0	22	20	-1	6.68778	7.88793	-1.20015	1.90028	2.05786	-0.15758	1.75114	1.92043	-0.16928	0.56027	0.61899	-0.05872	11.023	9.82492	1.19808	0.3357	0.34477	-0.00907	-1.09153	-1.09989	0.00836	0.7788	0.85822	-0.07943	-0.25001	-0.17456	-0.07545	0.315	0.31175	0.00325	1.686	1.64013	0.04588	0.095	0.0941
63	4		8	16	5	4.5	-0.5	0.42857	0.18367	0	0	23	20	-1	8.46178	7.88793	0.57386	2.13556	2.05786	0.0777	1.98852	1.92043	0.06809	0.68739	0.61899	0.0684	11.1381	9.82492	1.31318	0.35549	0.34477	0.01072	-1.03427	-1.09989	0.06562	0.87157	0.85822	0.01335	-0.13746	-0.17456	0.0371	0.317	0.31175	0.00525	1.715	1.64013	0.07488	0.0979	0.0941
63	5		8	25	4	4.5	0.5	0.57143	0.32653	0	0	24	20	-1	9.30357	7.88793	1.41565	2.2304	2.05786	0.17254	3.10101	1.92043	1.18058	1.13173	0.61899	0.51274	9.12683	9.82492	-0.69809	0.53208	0.34477	0.18731	-0.63097	-1.09989	0.46892	1.22566	0.85822	0.36744	0.20348	-0.17456	0.37804	0.328	0.31175	0.01625	1.646	1.64013	0.00588	0.094	0.0941
63	6		8	36	3	4.5	1.5	0.71429	0.5102	0	0	25	20	-1	8.42643	7.88793	0.5385	2.13137	2.05786	0.07351	2.10112	1.92043	0.18069	0.74247	0.61899	0.12348	10.6344	9.82492	0.80953	0.34341	0.34477	-0.00136	-1.06884	-1.09989	0.03104	0.66676	0.85822	-0.19146	-0.40532	-0.17456	-0.23076	0.316	0.31175	0.00425	1.61	1.64013	-0.03012	0.0947	0.0941
63	7		8	49	2	4.5	2.5	0.85714	0.73469	0	0	26	20	-1	6.29467	7.88793	-1.59325	1.8397	2.05786	-0.21816	1.85321	1.92043	-0.06721	0.61692	0.61899	-0.00207	5.37076	9.82492	-4.45415	0.34213	0.34477	-0.00264	-1.07256	-1.09989	0.02733	0.91608	0.85822	0.05786	-0.08765	-0.17456	0.08691	0.31	0.31175	-0.00175	1.625	1.64013	-0.01512	0.0968	0.0941
63	8		8	64	1	4.5	3.5	1	1	0	1	27	20	-1	8.36333	7.88793	0.4754	2.12386	2.05786	0.06599	1.45352	1.92043	-0.46691	0.37399	0.61899	-0.245	7.54676	9.82492	-2.27815	0.30173	0.34477	-0.04304	-1.19824	-1.09989	-0.09835	0.69045	0.85822	-0.16777	-0.37041	-0.17456	-0.19585	0.295	0.31175	-0.01675	1.544	1.64013	-0.09612	0.089	0.0941
69	1		8	1	8	4.5	-3.5	0	0	1	0	12	12	7	14.0624	18.3251	-4.26279	2.6435	2.85058	-0.20708	8.898	6.13238	2.76563	2.18583	1.70581	0.48002	8.00611	10.8087	-2.80263	2.15176	1.09396	1.0578	0.76629	-0.08038	0.84666	0.82753	1.45533	-0.6278	-0.18932	0.34504	-0.53436	0.311	0.31375	-0.00275	1.534	1.50775	0.02625	0.094	0.08941
69	2		8	4	7	4.5	-2.5	0.14286	0.02041	0	0	13	12	7	9.16363	18.3251	-9.1615	2.21524	2.85058	-0.63534	9.07782	6.13238	2.94544	2.20583	1.70581	0.50003	6.47035	10.8087	-4.33839	1.94313	1.09396	0.84917	0.6643	-0.08038	0.74468	1.17958	1.45533	-0.27575	0.16515	0.34504	-0.17989	0.339	0.31375	0.02525	1.53	1.50775	0.02225	0.0903	0.08941
69	3		8	9	6	4.5	-1.5	0.28571	0.08163	0	0	14	12	7	16.4778	18.3251	-1.84737	2.80201	2.85058	-0.04857	4.36428	6.13238	-1.7681	1.47345	1.70581	-0.23235	9.01154	10.8087	-1.7972	0.79036	1.09396	-0.3036	-0.23527	-0.08038	-0.15489	1.40256	1.45533	-0.05277	0.3383	0.34504	-0.00675	0.323	0.31375	0.00925	1.492	1.50775	-0.01575	0.0875	0.08941
69	4		8	16	5	4.5	-0.5	0.42857	0.18367	0	0	15	12	7	21.9767	18.3251	3.65154	3.08998	2.85058	0.2394	2.15131	6.13238	-3.98107	0.76608	1.70581	-0.93973	10.74	10.8087	-0.06874	0.34602	1.09396	-0.74794	-1.06125	-0.08038	-0.98087	1.76171	1.45533	0.30638	0.56629	0.34504	0.22124	0.317	0.31375	0.00325	1.483	1.50775	-0.02475	0.0847	0.08941
69	5		8	25	4	4.5	0.5	0.57143	0.32653	0	0	16	12	7	28.7049	18.3251	10.3798	3.35707	2.85058	0.50649	3.05198	6.13238	-3.0804	1.11579	1.70581	-0.59001	10.016	10.8087	-0.7928	0.54551	1.09396	-0.54845	-0.60604	-0.08038	-0.52566	1.37066	1.45533	-0.08467	0.31529	0.34504	-0.02975	0.319	0.31375	0.00525	1.517	1.50775	0.00925	0.0871	0.08941
69	6		8	36	3	4.5	1.5	0.71429	0.5102	0	0	17	12	7	23.0201	18.3251	4.69496	3.13637	2.85058	0.28579	6.72915	6.13238	0.59677	1.90645	1.70581	0.20064	14.4074	10.8087	3.59866	0.76689	1.09396	-0.32707	-0.26541	-0.08038	-0.18504	2.01112	1.45533	0.55579	0.69869	0.34504	0.35365	0.303	0.31375	-0.01075	1.482	1.50775	-0.02575	0.0885	0.08941
69	7		8	49	2	4.5	2.5	0.85714	0.73469	0	0	18	12	7	12.6557	18.3251	-5.66946	2.53811	2.85058	-0.31248	6.72832	6.13238	0.59594	1.90633	1.70581	0.20052	12.6391	10.8087	1.83039	0.75778	1.09396	-0.33619	-0.27737	-0.08038	-0.19699	1.63955	1.45533	0.18422	0.49442	0.34504	0.14938	0.296	0.31375	-0.01775	1.529	1.50775	0.02125	0.0919	0.08941
69	8		8	64	1	4.5	3.5	1	1	0	1	19	12	7	20.54	18.3251	2.21484	3.02237	2.85058	0.17179	8.05815	6.13238	1.92578	2.08668	1.70581	0.38088	15.1795	10.8087	4.37071	1.45025	1.09396	0.35628	0.37173	-0.08038	0.45211	1.44993	1.45533	-0.0054	0.37152	0.34504	0.02647	0.302	0.31375	-0.01175	1.495	1.50775	-0.01275	0.0913	0.08941
76		A	7								0		19	0	19.7026	39.4823	-19.7798	2.98075	3.59364	-0.61289	14.1044	10.6885	3.41584	2.64648	2.26792	0.37856	16.7289	16.0913	0.63755	2.72015	1.42642	1.29374	1.00069	0.2546	0.74609	1.33787	1.62716	-0.28929	0.29108	0.44514	-0.15406	0.335	0.32271	0.01229	1.716	1.75986	-0.04386	0.0924	0.09654
76		B	7								0		19	0	26.5856	39.4823	-12.8967	3.28037	3.59364	-0.31327	5.73825	10.6885	-4.95026	1.74716	2.26792	-0.52077	17.8175	16.0913	1.72617	0.80986	1.42642	-0.61656	-0.21089	0.2546	-0.4655	2.05886	1.62716	0.43171	0.72215	0.44514	0.27701	0.329	0.32271	0.00629	1.755	1.75986	-0.00486	0.0973	0.09654
76	3		7	9	5	4	-1	0.33333	0.11111	0	0	21	19	0	29.2218	39.4823	-10.2606	3.37491	3.59364	-0.21873	4.27448	10.6885	-6.41404	1.45266	2.26792	-0.81526	14.2083	16.0913	-1.88304	0.67633	1.42642	-0.75009	-0.39107	0.2546	-0.64567	1.95663	1.62716	0.32947	0.67122	0.44514	0.22608	0.317	0.32271	-0.00571	1.761	1.75986	0.00114	0.0957	0.09654
76	4		7	16	4	4	0	0.5	0.25	0	0	22	19	0	34.0759	39.4823	-5.40643	3.52859	3.59364	-0.06505	7.78179	10.6885	-2.90672	2.05179	2.26792	-0.21613	15.2898	16.0913	-0.80158	0.96872	1.42642	-0.4577	-0.03178	0.2546	-0.28638	2.30506	1.62716	0.6779	0.8351	0.44514	0.38996	0.331	0.32271	0.00829	1.804	1.75986	0.04414	0.0991	0.09654
76	5		7	25	3	4	1	0.66667	0.44444	0	0	23	19	0	68.5877	39.4823	29.1054	4.22811	3.59364	0.63447	15.2619	10.6885	4.57333	2.72536	2.26792	0.45744	18.3194	16.0913	2.22806	1.54877	1.42642	0.12235	0.43746	0.2546	0.18286	1.57897	1.62716	-0.04819	0.45677	0.44514	0.01163	0.319	0.32271	-0.00371	1.771	1.75986	0.01114	0.0962	0.09654
76	6		7	36	2	4	2	0.83333	0.69444	0	0	24	19	0	56.8187	39.4823	17.3363	4.03987	3.59364	0.44622	14.3819	10.6885	3.69337	2.66597	2.26792	0.39805	15.986	16.0913	-0.10531	1.63879	1.42642	0.21238	0.49396	0.2546	0.23936	0.98343	1.62716	-0.64373	-0.01671	0.44514	-0.46185	0.315	0.32271	-0.00771	1.751	1.75986	-0.00886	0.0977	0.09654
76	7		7	49	1	4	3	1	1	0	1	25	19	0	41.3842	39.4823	1.90181	3.7229	3.59364	0.12926	13.277	10.6885	2.58848	2.58603	2.26792	0.31811	14.2895	16.0913	-1.80185	1.62229	1.42642	0.19588	0.48384	0.2546	0.22924	1.16927	1.62716	-0.45788	0.15638	0.44514	-0.28876	0.313	0.32271	-0.00971	1.761	1.75986	0.00114	0.0974	0.09654
8	1		6	1	6	3.5	-2.5	0	0	1	0	23	23	2	13.7008	18.3651	-4.66429	2.61745	2.87354	-0.25609	7.19124	8.10839	-0.91715	1.97286	2.06453	-0.09167	13.1491	13.1444	0.00468	1.19757	1.21026	-0.01269	0.1803	0.14502	0.03528	2.15732	1.65087	0.50645	0.76887	0.44974	0.31912	0.344	0.33	0.014	1.807	1.69583	0.11117	0.0973	0.09632
8	2		6	4	5	3.5	-1.5	0.2	0.04	0	0	24	23	2	19.1821	18.3651	0.81706	2.95398	2.87354	0.08044	8.74192	8.10839	0.63353	2.16813	2.06453	0.1036	11.6625	13.1444	-1.48187	1.01885	1.21026	-0.19141	0.01868	0.14502	-0.12634	1.56609	1.65087	-0.08478	0.44858	0.44974	-0.00116	0.365	0.33	0.035	1.783	1.69583	0.08717	0.1008	0.09632
8	3		6	9	4	3.5	-0.5	0.4	0.16	0	0	25	23	2	20.1754	18.3651	1.81032	3.00446	2.87354	0.13092	8.05947	8.10839	-0.04892	2.08685	2.06453	0.02231	14.3502	13.1444	1.20585	1.19961	1.21026	-0.01065	0.182	0.14502	0.03698	1.37717	1.65087	-0.27371	0.32003	0.44974	-0.12971	0.326	0.33	-0.004	1.664	1.69583	-0.03183	0.0934	0.09632
8	4		6	16	3	3.5	0.5	0.6	0.36	0	0	26	23	2	16.2487	18.3651	-2.11635	2.78801	2.87354	-0.08553	6.67352	8.10839	-1.43487	1.89815	2.06453	-0.16639	12.5501	13.1444	-0.59428	0.87644	1.21026	-0.33382	-0.13189	0.14502	-0.2769	2.57821	1.65087	0.92734	0.94709	0.44974	0.49735	0.316	0.33	-0.014	1.603	1.69583	-0.09283	0.0997	0.09632
8	5		6	25	2	3.5	1.5	0.8	0.64	0	0	27	23	2	12.6313	18.3651	-5.73379	2.53617	2.87354	-0.33737	5.83583	8.10839	-2.27256	1.76402	2.06453	-0.30052	10.15	13.1444	-2.99441	0.89883	1.21026	-0.31143	-0.10666	0.14502	-0.25168	1.14154	1.65087	-0.50933	0.13238	0.44974	-0.31736	0.305	0.33	-0.025	1.611	1.69583	-0.08483	0.0953	0.09632
8	6		6	36	1	3.5	2.5	1	1	0	1	28	23	2	28.2521	18.3651	9.88705	3.34117	2.87354	0.46763	12.1484	8.10839	4.03996	2.49719	2.06453	0.43266	17.0044	13.1444	3.86003	2.07025	1.21026	0.85999	0.72767	0.14502	0.58265	1.08491	1.65087	-0.56596	0.0815	0.44974	-0.36824	0.324	0.33	-0.006	1.707	1.69583	0.01117	0.0914	0.09632
83	1		7	1	7	4	-3	0	0	1	0	22	22	0	24.5591	44.8462	-20.287	3.20108	3.75585	-0.55476	9.18893	11.9261	-2.73713	2.218	2.46302	-0.24502	14.8511	13.3732	1.47784	0.89684	1.10598	-0.20914	-0.10887	0.08248	-0.19135	1.12178	1.01059	0.11119	0.11492	-0.00568	0.1206	0.322	0.34157	-0.01957	1.753	1.82886	-0.07586	0.1085	0.10663
83	2		7	4	6	4	-2	0.16667	0.02778	0	0	23	22	0	28.6267	44.8462	-16.2195	3.35434	3.75585	-0.40151	10.3219	11.9261	-1.60417	2.33427	2.46302	-0.12876	15.0441	13.3732	1.67091	1.01423	1.10598	-0.09175	0.01413	0.08248	-0.06835	1.11683	1.01059	0.10624	0.11049	-0.00568	0.11617	0.345	0.34157	0.00343	1.844	1.82886	0.01514	0.1055	0.10663
83	3		7	9	5	4	-1	0.33333	0.11111	0	0	24	22	0	52.8213	44.8462	7.97514	3.96691	3.75585	0.21107	13.8723	11.9261	1.94627	2.6299	2.46302	0.16687	13.2282	13.3732	-0.145	1.09943	1.10598	-0.00655	0.09479	0.08248	0.01231	0.93794	1.01059	-0.07265	-0.06407	-0.00568	-0.05839	0.327	0.34157	-0.01457	1.806	1.82886	-0.02286	0.1038	0.10663
83	4		7	16	4	4	0	0.5	0.25	0	0	25	22	0	57.0004	44.8462	12.1542	4.04306	3.75585	0.28721	12.7078	11.9261	0.78179	2.54222	2.46302	0.0792	13.7294	13.3732	0.35615	1.15634	1.10598	0.05036	0.14526	0.08248	0.06278	0.83775	1.01059	-0.17284	-0.17704	-0.00568	-0.17136	0.343	0.34157	0.00143	1.85	1.82886	0.02114	0.1088	0.10663
83	5		7	25	3	4	1	0.66667	0.44444	0	0	26	22	0	40.8154	44.8462	-4.0308	3.70906	3.75585	-0.04679	9.37332	11.9261	-2.55274	2.23787	2.46302	-0.22515	11.9604	13.3732	-1.41278	0.80051	1.10598	-0.30547	-0.2225	0.08248	-0.30498	0.72432	1.01059	-0.28626	-0.32252	-0.00568	-0.31684	0.352	0.34157	0.01043	1.873	1.82886	0.04414	0.1046	0.10663
83	6		7	36	2	4	2	0.83333	0.69444	0	0	27	22	0	54.9235	44.8462	10.0774	4.00594	3.75585	0.25009	14.3221	11.9261	2.39602	2.6618	2.46302	0.19878	11.5648	13.3732	-1.80843	1.40065	1.10598	0.29467	0.33693	0.08248	0.25445	1.04191	1.01059	0.03132	0.04105	-0.00568	0.04673	0.346	0.34157	0.00443	1.879	1.82886	0.05014	0.1131	0.10663
83	7		7	49	1	4	3	1	1	0	1	28	22	0	55.1768	44.8462	10.3306	4.01054	3.75585	0.25469	13.696	11.9261	1.76996	2.6171	2.46302	0.15408	13.2345	13.3732	-0.1387	1.37385	1.10598	0.26787	0.31762	0.08248	0.23514	1.29358	1.01059	0.28299	0.25741	-0.00568	0.26309	0.356	0.34157	0.01443	1.797	1.82886	-0.03186	0.1021	0.10663
84		A	7								0		7	6	22.2995	27.0388	-4.73924	3.10457	3.25701	-0.15244	5.34401	7.28587	-1.94186	1.67598	1.97382	-0.29784	15.383	12.7837	2.59932	1.03717	1.18171	-0.14454	0.0365	0.15777	-0.12127	1.48576	1.37797	0.10779	0.39593	0.3013	0.09463	0.343	0.33429	0.00871	1.437	1.46429	-0.02729
84		B	7								0		7	6	28.8697	27.0388	1.83092	3.36279	3.25701	0.10579	7.78424	7.28587	0.49837	2.0521	1.97382	0.07828	11.5814	12.7837	-1.20233	1.22499	1.18171	0.04327	0.20293	0.15777	0.04516	1.45228	1.37797	0.0743	0.37313	0.3013	0.07184	0.341	0.33429	0.00671	1.442	1.46429	-0.02229
84		C	7								0		7	6	24.6796	27.0388	-2.35913	3.20598	3.25701	-0.05103	7.27884	7.28587	-0.00703	1.98497	1.97382	0.01115	9.98189	12.7837	-2.80181	1.1394	1.18171	-0.04231	0.1305	0.15777	-0.02726	1.52745	1.37797	0.14948	0.4236	0.3013	0.1223	0.336	0.33429	0.00171	1.474	1.46429	0.00971
84	4		7	16	4	4	0	0.5	0.25	0	0	10	7	6	18.8154	27.0388	-8.22334	2.93468	3.25701	-0.32233	6.58755	7.28587	-0.69832	1.88518	1.97382	-0.08863	11.4024	12.7837	-1.3813	1.18672	1.18171	0.00501	0.1712	0.15777	0.01343	1.16074	1.37797	-0.21723	0.14906	0.3013	-0.15224	0.338	0.33429	0.00371	1.478	1.46429	0.01371	0.0823	0.0823
84	5		7	25	3	4	1	0.66667	0.44444	0	0	11	7	6	18.6032	27.0388	-8.43557	2.92333	3.25701	-0.33367	6.71947	7.28587	-0.5664	1.90501	1.97382	-0.06881	11.9791	12.7837	-0.80456	0.9515	1.18171	-0.23021	-0.04971	0.15777	-0.20748	1.00187	1.37797	-0.3761	0.00187	0.3013	-0.29943	0.34	0.33429	0.00571	1.489	1.46429	0.02471	0.0844	0.0823
84	6		7	36	2	4	2	0.83333	0.69444	0	0	12	7	6	34.7	27.0388	7.66125	3.54674	3.25701	0.28973	8.74471	7.28587	1.45884	2.16845	1.97382	0.19463	16.1809	12.7837	3.39722	1.2234	1.18171	0.04168	0.20163	0.15777	0.04386	1.15307	1.37797	-0.2249	0.14243	0.3013	-0.15887	0.336	0.33429	0.00171	1.468	1.46429	0.00371	0.0823	0.0823
84	7		7	49	1	4	3	1	1	0	1	13	7	6	41.3039	27.0388	14.2651	3.72096	3.25701	0.46395	8.54228	7.28587	1.25641	2.14503	1.97382	0.17121	12.9772	12.7837	0.19347	1.50881	1.18171	0.3271	0.41132	0.15777	0.25355	1.86463	1.37797	0.48666	0.62306	0.3013	0.32176	0.306	0.33429	-0.02829	1.462	1.46429	-0.00229	0.0802	0.0823
91	1		8	1	8	4.5	-3.5	0	0	1	0	8	8	6	11.683	15.5902	-3.90725	2.45813	2.71221	-0.25408	6.84121	6.76991	0.0713	1.92296	1.8488	0.07417	17.747	13.0599	4.68708	0.68517	0.75131	-0.06614	-0.37809	-0.34343	-0.03466	1.36635	1.75591	-0.38956	0.31214	0.52183	-0.20969	0.3	0.3215	-0.0215	1.59	1.49786	0.09214
91	2		8	4	7	4.5	-2.5	0.14286	0.02041	0	0	9	8	6	13.8	15.5902	-1.79025	2.62467	2.71221	-0.08754	7.0237	6.76991	0.2538	1.94929	1.8488	0.10049	14.023	13.0599	0.96311	0.76212	0.75131	0.01081	-0.27165	-0.34343	0.07178	1.71209	1.75591	-0.04381	0.53772	0.52183	0.01589	0.348	0.3215	0.0265	1.525	1.49786	0.02714
91	3		8	9	6	4.5	-1.5	0.28571	0.08163	0	0	10	8	6	12.6	15.5902	-2.99025	2.5337	2.71221	-0.17852	5.51287	6.76991	-1.25704	1.70708	1.8488	-0.14171	9.30814	13.0599	-3.75176	0.62389	0.75131	-0.12742	-0.47177	-0.34343	-0.12835	1.3899	1.75591	-0.366	0.32924	0.52183	-0.19259	0.329	0.3215	0.0075	1.45	1.49786	-0.04786	0.0868	0.08988
91		A	8							0	0	11	8	6	16.758	15.5902	1.16775	2.81888	2.71221	0.10666	6.9447	6.76991	0.1748	1.93798	1.8488	0.08918	12.4704	13.0599	-0.58945	0.8046	0.75131	0.05329	-0.21741	-0.34343	0.12602	2.05214	1.75591	0.29623	0.71888	0.52183	0.19705	0.316	0.3215	-0.0055	1.447	1.49786	-0.05086	0.0864	0.08988
91		B	8							0	0	11	8	6	10.795	15.5902	-4.79525	2.37908	2.71221	-0.33313	2.4289	6.76991	-4.34101	0.88744	1.8488	-0.96136	5.67142	13.0599	-7.38847	0.29961	0.75131	-0.4517	-1.20526	-0.34343	-0.86183	0.96339	1.75591	-0.79252	-0.0373	0.52183	-0.55913	0.316	0.3215	-0.0055
91	6		8	36	3	4.5	1.5	0.71429	0.5102	0	0	12	8	6	20.169	15.5902	4.57875	3.00415	2.71221	0.29193	7.45695	6.76991	0.68704	2.00915	1.8488	0.16035	15.767	13.0599	2.70714	0.8109	0.75131	0.05959	-0.2096	-0.34343	0.13382	1.74064	1.75591	-0.01526	0.55426	0.52183	0.03243	0.317	0.3215	-0.0045	1.463	1.49786	-0.03486	0.0923	0.08988
91	7		8	49	2	4.5	2.5	0.85714	0.73469	0	0	13	8	6	14.86	15.5902	-0.73025	2.69867	2.71221	-0.01354	7.97445	6.76991	1.20454	2.07624	1.8488	0.22745	13.28	13.0599	0.2201	0.87814	0.75131	0.12683	-0.12995	-0.34343	0.21348	2.47505	1.75591	0.71914	0.90626	0.52183	0.38443	0.329	0.3215	0.0075	1.491	1.49786	-0.00686	0.0917	0.08988
91	8		8	64	1	4.5	3.5	1	1	0	1	14	8	6	24.057	15.5902	8.46675	3.18043	2.71221	0.46821	9.97647	6.76991	3.20657	2.30023	1.8488	0.45143	16.2122	13.0599	3.15225	1.14605	0.75131	0.39474	0.13632	-0.34343	0.47975	2.3477	1.75591	0.59179	0.85343	0.52183	0.33161	0.317	0.3215	-0.0045	1.519	1.49786	0.02114	0.0922	0.08988
[truncated: 14 more columns]
